# Supplementary material for: Local PI(4,5)P2 synthesis by septin-associated PIPKIγ isoforms controls centralspindlin association with the midbody during cytokinesis
Source: Nat Commun. 2026 Feb 7;17:1482. doi: 10.1038/s41467-026-69224-3 (PMC12886786; doi:10.1038/s41467-026-69224-3)
Supplement: Supplementary file 7 — Source Data [file 41467_2026_69224_MOESM7_ESM.xlsx]

## Sheet: Fig.1
Fig. 1b							Fig. 1c							Fig. 1d
Percentage of cells displaying an acetylated tubulin spindle							Percentage of cells displaying an acetylated tubulin bridge							Percentage of cells displaying a multipolar spindle
	siControl	siPIPKI⍺	siPIPKIβ	siPIPKIɣ				siControl	siPIPKI⍺	siPIPKIβ	siPIPKIɣ				siControl	siPIPKI⍺	siPIPKIβ	siPIPKIɣ
Exp. 1	2.45085	2.11893	2.77671	3.77289			Exp. 1	6.40796	8.54409	6.20902	12.8571			Exp. 1	0.153178	0.170882	0.231392	0.879121
Exp. 2	2.30196	1.48305	3.13111	3.69731			Exp. 2	4.71677	7.16808	5.7031	10.7809			Exp. 2	0.180546	0.105932	0.363433	0.725639
Exp. 3	1.97258	1.77279	2.99439	3.19499			Exp. 3	6.37479	6.62084	5.73924	11.0013			Exp. 3	0.120279	0.144718	0.40549	0.823452
	siControl	siPIPKI⍺	siPIPKIβ	siPIPKIɣ				siControl	siPIPKI⍺	siPIPKIβ	siPIPKIɣ				siControl	siPIPKI⍺	siPIPKIβ	siPIPKIɣ
mean	2.242	1.792	2.967	3.555			mean	5.833	7.444	5.884	11.55			mean	0.1513	0.1405	0.3334	0.8094
SD	0.2448	0.3184	0.1787	0.3141			SD	0.967	0.9909	0.2822	1.14			SD	0.03018	0.03268	0.09084	0.0777
Statistic: one-way ANOVA , followed by Dunnett`s multiple comparison test							Statistic: one-way ANOVA , followed by Dunnett`s multiple comparison test							Statistic: one-way ANOVA , followed by Dunnett`s multiple comparison test
		Summary	Adjusted P Value						Summary	Adjusted P Value						Summary	Adjusted P Value
siControl vs. siPIPKI⍺		ns	0.1723				siControl vs. siPIPKI⍺		ns	0.1422				siControl vs. siPIPKI⍺		ns	0.9933
siControl vs. siPIPKIβ		*	0.0274				siControl vs. siPIPKIβ		ns	0.9998				siControl vs. siPIPKIβ		*	0.0203
siControl vs. siPIPKIɣ		***	0.0009				siControl vs. siPIPKIɣ		***	0.0002				siControl vs. siPIPKIɣ		****	4e-06
number of cells counted in Fig.1b-e per experiment and condition
	siControl	siPIPKI⍺	siPIPKIβ	siPIPKIɣ
Exp. 1	3917	2926	2593	2730
Exp. 2	4431	2832	3577	2894
Exp. 3	4157	2764	3206	3036
Fig. 1e							Fig. 1g							Fig. 1i
Percentage of cells displaying a multipolar bridge							Percentage of cells with anillin at the ICB							Percentage of SEPT2 at the acetylted tubulin bridge
														Average value per experiment
	siControl	siPIPKI⍺	siPIPKIβ	siPIPKIɣ				siControl	siPIPKI⍺	siPIPKIβ	siPIPKIɣ				siControl	siPIPKI⍺	siPIPKIβ	siPIPKIɣ
Exp. 1	0	0	0	0.695971			Exp. 1	38.4615	30.7692	32.1429	14.2857			Exp. 1	4.03298	4.25781	3.13721	2.29903
Exp. 2	0.090273	0	0.027956	0.345543			Exp. 2	43.75	45	31.8182	13.3333			Exp. 2	5.66669	5.61077	4.74139	3.85107
Exp. 3	0	0	0.093575	0.362319			Exp. 3	52.6316	58.8235	42.8571	16.6667			Exp. 3	5.02307	5.21919	4.94202	2.47845
							Exp. 4	53.3333	35	37.931	25			Exp. 4	4.76931	4.24524	4.52038	2.27861
	siControl	siPIPKI⍺	siPIPKIβ	siPIPKIɣ				siControl	siPIPKI⍺	siPIPKIβ	siPIPKIɣ				siControl	siPIPKI⍺	siPIPKIβ	siPIPKIɣ
mean	0.03009	0	0.04051	0.4679			mean	47.04	42.4	36.19	17.32			mean	4.873	4.833	4.335	2.727
SD	0.05212	0	0.04803	0.1977			SD	7.195	12.47	5.259	5.308			SD	0.6755	0.6905	0.8171	0.7549
Statistic: one-way ANOVA , followed by Dunnett`s multiple comparison test							Statistic: one-way ANOVA , followed by Dunnett`s multiple comparison test							Statistic: one-way ANOVA , followed by Dunnett`s multiple comparison test
		Summary	Adjusted P Value						Summary	Adjusted P Value						Summary	Adjusted P Value
siControl vs. siPIPKI⍺		ns	0.9701				siControl vs. siPIPKI⍺		ns	0.7599				siControl vs. siPIPKI⍺		ns	0.9997
siControl vs. siPIPKIβ		ns	0.9986				siControl vs. siPIPKIβ		ns	0.1914				siControl vs. siPIPKIβ		ns	0.6167
siControl vs. siPIPKIɣ		**	0.0024				siControl vs. siPIPKIɣ		***	0.0006				siControl vs. siPIPKIɣ		**	0.0038
							number of cytokinetic cells counted in Fig.1g							number of cytokinetic cells counted in Fig.1i
								siControl	siPIPKI⍺	siPIPKIβ	siPIPKIɣ				siControl	siPIPKI⍺	siPIPKIβ	siPIPKIɣ
							Exp. 1	26	26	28	14			Exp. 1	25	12	18	12
							Exp. 2	16	20	22	15			Exp. 2	27	22	20	19
							Exp. 3	19	17	21	18			Exp. 3	26	24	28	18
							Exp. 4	15	20	29	12			Exp. 4	24	26	19	17

## Sheet: Fig.2
Fig. 2b
GST pull dow from mouse brain lysate. Uncropped and unprocessed scans
HRP-conjugated secondary antibodies
Fig. 2c
Immunoprecipitation of SEPT2 from lysates of synchronized HeLa cells
HRP-conjugated secondary antibodies

## Sheet: Fig.3
Fig. 3c						Fig. 3e						Fig. 3f
Percentage of cells with anillin at the ICB						Relative intensity of PI(4,5)P2 at the midbody						Relative intensity of CIT-K at the midbody
	siControl	siPIPKIɣ-i3/i5					siControl	siPIPKIɣ-i3/i5	siOCRL				siControl	siPIPKIɣ-i3/i5	siOCRL
Exp. 1	71	42				Exp. 1	1	0.1022	1.822			Exp. 1	1	0.8658	0.9263
Exp. 2	53	30				Exp. 2	1	0.2917	3.633			Exp. 2	1	0.9895	1.28
Exp. 3	51	28				Exp. 3	1	0.3128	1.562			Exp. 3	1	0.8433	0.9873
Exp.4	44	28				Exp.4	1	0.3342	2.41			Exp.4	1	0.9328	0.89
	siControl	siPIPKIɣ-i3/i5					siControl	siPIPKIɣ-i3/i5	siOCRL				siControl	siPIPKIɣ-i3/i5	siOCRL
mean	54.75	32				mean	1	0.2602	2.357			mean	1	0.9079	1.021
SD	11.5	6.733				SD	0	0.1068	0.9218			SD	0	0.06639	0.1773
Statistic: two-tailed unpaired t-test
						Statistic: one-way ANOVA , followed by Dunnett`s multiple comparison test						Statistic: one-way ANOVA , followed by Dunnett`s multiple comparison test
Summary	P Value
*	0.0142							Summary	Adjusted P Value					Summary	Adjusted P Value
						siControl vs. siPIPKIɣ-i3/i5		****	0.0003			siControl vs. siPIPKIɣ-i3/i5		ns	0.2577
						siControl vs. siOCRL		****	4.6e-10			siControl vs. siOCRL		ns	0.957
number of cytokinetic cells counted in Fig.3c per experiment and condition						number of cytokinetic cells counted in Fig.3e/f per experiment and condition
	siControl	siPIPKIɣ-i3/i5					siControl	siPIPKIɣ-i3/i5	siOCRL
Exp. 1	31	45				Exp. 1	20	21	21
Exp. 2	33	49				Exp. 2	21	21	20
Exp. 3	43	36				Exp. 3	21	24	22
Exp. 4	36	30				Exp. 4	24	23	22
Fig. 3h								Fig. 3i
Percentage of cells with anillin at the ICB								Percentage of cells with anillin at the ICB, rescue experiment
									si Control+	siPIPKIɣ-i3/i5+
	siControl	siPIPKIɣ-i3/i5	siOCRL	siPIPKIɣ-i3/i5 + siOCRL					mCherry	mCherry	PIPKIɣ-i3	PIPKIɣ-i5	PIPKIɣ-i5 K188A	PIPKIɣ-i5 ΔSB
Exp. 1	44	28	43	41				Exp. 1	55	22.7273	50	56	33.3333	34.7826
Exp. 2	40	21	43	32				Exp. 2	58.6207	14.8148	46.1538	54.5455	17.6471	18.5185
Exp. 3	38	19	60	40				Exp. 3	72.4138	25	25	68.75	38.8889	50
									si Control+	siPIPKIɣ-i3/i5+
	siControl	siPIPKIɣ-i3/i5	siOCRL	siPIPKIɣ-i3/i5 + siOCRL					mCherry	mCherry	PIPKIɣ-i3	PIPKIɣ-i5	PIPKIɣ-i5 K188A	PIPKIɣ-i5 ΔSB
mean	40.67	22.67	48.67	37.67				mean	62.01	20.85	40.38	59.77	29.96	34.43
SD	3.055	4.726	9.815	4.933				SD	9.189	5.347	13.46	7.815	11.02	15.74
Statistic: one-way ANOVA , followed by Dunnett`s multiple comparison test								Statistic: one-way ANOVA , followed by Dunnett`s multiple comparison test
												Summary	Adjusted P Value
		Summary	Adjusted P Value					siControl+mCherry vs. siPIPKIɣ-i3/i5+mCherry				**	0.0026
siControl vs. siPIPKIɣ-i3/i5		*	0.0182					siControl+mCherry vs. siPIPKIɣ-i3/i5+i3 WT				ns	0.1163
siControl vs. siOCRL		ns	0.3236					siControl+mCherry vs. siPIPKIɣ-i3/i5+i5 WT				ns	0.9991
siControl vs. siPIPKIɣ-i3/i5 + siOCRL		ns	0.8808					siControl+mCherry vs. siPIPKIɣ-i3/i5+i5 WK188A				*	0.0152
								siControl+mCherry vs. siPIPKIɣ-i3/i5+i5 WTΔSB				*	0.0369
number of cytokinetic cells counted in Fig.3h per experiment and condition								number of cytokinetic cells counted in Fig.3i per experiment and condition
									si Control+	siPIPKIɣ-i3/i5+
	siControl	siPIPKIɣ-i3/i5	siOCRL	siPIPKIɣ-i3/i5 + siOCRL					mCherry	mCherry	PIPKIɣ-i3	PIPKIɣ-i5	PIPKIɣ-i5 K188A	PIPKIɣ-i5 ΔSB
Exp. 1	43	36	30	29
Exp. 2	45	42	49	37				Exp. 1	20	22	22	25	23	27
Exp. 3	45	36	25	40				Exp. 2	29	27	26	22	34	27
								Exp. 3	29	12	12	16	18	16

## Sheet: Fig.4
Fig. 4b						Fig. 4c						Fig. 4d
Percentage of SEPT2 at the acetylated tubulin bridge						Relative intensity of the acetylated tubulin bridge						Lenght of the acetylated tubulin bridge (µm)
Average value per experiment						Average value per experiment, normalized to control						Average value per experiment
	siControl	siPIPKIɣ-i3/i5					siControl	siPIPKIɣ-i3/i5					siControl	siPIPKIɣ-i3/i5
Exp. 1	4.21914	2.03642				Exp. 1	1	0.612498				Exp. 1	13.1147	8.86734
Exp. 2	2.21432	1.12258				Exp. 2	1	0.605163				Exp. 2	12.3697	8.95837
Exp. 3	2.84102	1.90355				Exp. 3	1	1.00431				Exp. 3	12.9407	9.58594
Exp.4	3.41919	1.84899				Exp.4	1	0.623742				Exp.4	10.0518	7.01873
Exp.5	5.6407	2.1248				Exp.5	1	0.599591				Exp.5	12.1688	9.01911
	siControl	siPIPKIɣ-i3/i5					siControl	siPIPKIɣ-i3/i5					siControl	siPIPKIɣ-i3/i5
mean	3.667	1.807				mean	1	0.6891				mean	12.13	8.69
SD	1.328	0.3979				SD	0	0.1765				SD	1.225	0.9757
Statistic: two-tailed unpaired t-test						Statistic: two-tailed one sample t-test (hypothetical value: 1)						Statistic: two-tailed unpaired t-test
Summary	P Value					Summary	P Value					Summary	P Value
*	0.0171					*	0.017					**	0.0012
number of cytokinetic cells counted in Fig.4b-d per experiment and condition
	siControl	siPIPKIɣ-i3/i5
Exp. 1	18	24
Exp. 2	15	28
Exp. 3	19	29
Exp. 4	21	23
Exp. 5	19	24
Fig. 4e								Fig. 4f
Bridge width at 4µm from the center (µm)								Percentage of SEPT2 at the acetylated tubulin bridge, rescue experiment
Average value per experiment									si Control+	siPIPKIɣ-i3/i5+
	siControl	siPIPKIɣ-i3/i5							mCherry	mCherry	PIPKIɣ-i3	PIPKIɣ-i5	PIPKIɣ-i5 K188A	PIPKIɣ-i5 ΔSB
Exp. 1	2.105	3.36						Exp. 1	5.8957	3.4102	3.3812	4.9976	2.8458	3.1478
Exp. 2	2.107	3.062						Exp. 2	3.803	2.8358	3.3811	4.0631	2.0175	2.0429
Exp. 3	1.5	2.898						Exp. 3	4.2476	1.4982	4.0519	4.1158	4.2767	3.8586
								Exp.4	5.9182	1.8021		4.1158	2.6046	2.6032
	siControl	siPIPKIɣ-i3/i5							si Control+	siPIPKIɣ-i3/i5+
mean	1.904	3.107							mCherry	mCherry	PIPKIɣ-i3	PIPKIɣ-i5	PIPKIɣ-i5 K188A	PIPKIɣ-i5 ΔSB
SD	0.3499	0.2342						mean	4.966	2.387	3.605	4.323	2.936	2.913
								SD	1.101	0.8908	0.3873	0.4504	0.959	0.7751
Statistic: two-tailed unpaired t-test								Statistic: one-way ANOVA , followed by Dunnett`s multiple comparison test
												Summary	Adjusted P Value
Summary	P Value							siControl+mCherry vs. siPIPKIɣ-i3/i5+mCherry				**	0.0016
**	0.0078							siControl+mCherry vs. siPIPKIɣ-i3/i5+i3 WT				ns	0.1589
								siControl+mCherry vs. siPIPKIɣ-i3/i5+i5 WT				ns	0.7104
								siControl+mCherry vs. siPIPKIɣ-i3/i5+i5 WK188A				*	0.0117
								siControl+mCherry vs. siPIPKIɣ-i3/i5+i5 WTΔSB				*	0.0108
number of cytokinetic cells counted in Fig.4e per experiment and condition								number of cytokinetic cells counted in Fig.4f per experiment and condition
									si Control+	siPIPKIɣ-i3/i5+
	siControl	siPIPKIɣ-i3/i5							mCherry	mCherry	PIPKIɣ-i3	PIPKIɣ-i5	PIPKIɣ-i5 K188A	PIPKIɣ-i5 ΔSB
Exp. 1	31	38						Exp. 1	16	12	18	21	24	21
Exp. 2	27	29						Exp. 3	24	23	24	23	21	24
Exp. 3	37	43						Exp. 2	22	12	14	12	11	14
								Exp. 4	26	14		16	23	28
Fig. 4g								Fig. 4h
Lenght of the acetylated tubulin bridge, rescue experiment								Bridge width at 4µm from the center, rescue experiment (µm)
	si Control+	siPIPKIɣ-i3/i5+							si Control+	siPIPKIɣ-i3/i5+
	mCherry	mCherry	PIPKIɣ-i3	PIPKIɣ-i5	PIPKIɣ-i5 K188A	PIPKIɣ-i5 ΔSB			mCherry	mCherry	PIPKIɣ-i3	PIPKIɣ-i5	PIPKIɣ-i5 K188A	PIPKIɣ-i5 ΔSB
Exp. 1	14.2349	9.30492	11.5502	10.2762	8.38318	8.99027		Exp. 1	1.86647	1.99229	1.48346	1.67923	2.06942	1.59909
Exp. 2	13.357	11.0463	11.2997	12.3253	10.1843	9.53613		Exp. 2	1.43137	2.36562	2.35024	1.9135	2.56046	2.61906
Exp. 3	12.2884	9.28758	11.2489	11.3129	9.17291	10.5427		Exp. 3	1.38959	2.0585	1.96615	1.44523	1.9275	2.16191
Exp.4	11.1348	7.30007		12.1009	9.876	9.27724		Exp.4	1.1586	2.42622		2.2741	2.69909	2.27048
	si Control+	siPIPKIɣ-i3/i5+							si Control+	siPIPKIɣ-i3/i5+
	mCherry	mCherry	PIPKIɣ-i3	PIPKIɣ-i5	PIPKIɣ-i5 K188A	PIPKIɣ-i5 ΔSB			mCherry	mCherry	PIPKIɣ-i3	PIPKIɣ-i5	PIPKIɣ-i5 K188A	PIPKIɣ-i5 ΔSB
mean	12.75	9.235	11.37	11.5	9.404	9.587		mean	1.462	2.211	1.933	1.828	2.314	2.163
SD	1.341	1.531	0.1613	0.9264	0.8015	0.6753		SD	0.2954	0.217	0.4343	0.3535	0.3734	0.4233
Statistic: one-way ANOVA , followed by Dunnett`s multiple comparison test								Statistic: one-way ANOVA , followed by Dunnett`s multiple comparison test
				Summary	Adjusted P Value							Summary	Adjusted P Value
siControl+mCherry vs. siPIPKIɣ-i3/i5+mCherry				***	0.0008			siControl+mCherry vs. siPIPKIɣ-i3/i5+mCherry				*	0.0319
siControl+mCherry vs. siPIPKIɣ-i3/i5+i3 WT				ns	0.3172			siControl+mCherry vs. siPIPKIɣ-i3/i5+i3 WT				ns	0.3152
siControl+mCherry vs. siPIPKIɣ-i3/i5+i5 WT				ns	0.3406			siControl+mCherry vs. siPIPKIɣ-i3/i5+i5 WT				ns	0.4705
siControl+mCherry vs. siPIPKIɣ-i3/i5+i5 WK188A				**	0.0012			siControl+mCherry vs. siPIPKIɣ-i3/i5+i5 WK188A				*	0.0136
siControl+mCherry vs. siPIPKIɣ-i3/i5+i5 WTΔSB				**	0.0021			siControl+mCherry vs. siPIPKIɣ-i3/i5+i5 WTΔSB				*	0.047
number of cytokinetic cells counted in Fig.4f per experiment and condition								number of cytokinetic cells counted in Fig.4h per experiment and condition
	si Control+	siPIPKIɣ-i3/i5+							si Control+	siPIPKIɣ-i3/i5+
	mCherry	mCherry	PIPKIɣ-i3	PIPKIɣ-i5	PIPKIɣ-i5 K188A	PIPKIɣ-i5 ΔSB			mCherry	mCherry	PIPKIɣ-i3	PIPKIɣ-i5	PIPKIɣ-i5 K188A	PIPKIɣ-i5 ΔSB
Exp. 1	17	12	19	21	24	22		Exp. 1	16	11	20	13	18	21
Exp. 3	24	25	26	25	22	24		Exp. 2	25	25	20	25	22	24
Exp. 2	24	12	14	12	11	16		Exp. 3	21	11	11	13	8	16
Exp. 4	28	14		16	24	29		Exp. 4	26	14		21	15	27

## Sheet: Fig.5
Fig.5b						Fig.5c						Fig.5d
Relative intensity of citron kinase dots						Relative intensity of citron kinase dots						Relative intensity of MKLP1 dots, rescue experiment
Average value per experiment, normalized to control						Average value per experiment, normalized to control						Average value per experiment, normalized to control
	siControl	siPIPKIɣ-i3/i5					siControl	siPIPKIɣ-i3/i5					si Control+	siPIPKIɣ-i3/i5+
Exp. 1	1	0.629664				Exp. 1	1	0.448326					mCherry	mCherry	PIPKIɣ-i5	PIPKIɣ-i5 K188A	PIPKIɣ-i5 ΔSB
Exp. 2	1	0.884524				Exp. 2	1	0.535655				Exp. 1	1	0.749417	0.895174	0.636392	0.426278
Exp. 3	1	1.08751				Exp. 3	1	0.736471				Exp. 2	1	0.477992	0.573626	0.392328	0.385315
												Exp. 3	1	0.474065	1.05631	0.885963	1.00337
												Exp.4	1	0.655253	0.858097	0.562189	0.535335
												Exp.5	1	0.343636	0.676295	0.547446	0.64648
	siControl	siPIPKIɣ-i3/i5					siControl	siPIPKIɣ-i3/i5					si Control+	siPIPKIɣ-i3/i5+
mean	1	0.8672				mean	1	0.5735					mCherry	mCherry	PIPKIɣ-i5	PIPKIɣ-i5 K188A	PIPKIɣ-i5 ΔSB
SD	0	0.2294				SD	0	0.1478				mean	1	0.5401	0.8119	0.6049	0.5994
												SD	0	0.1612	0.1897	0.1805	0.2476
Statistic: two-tailed one sample t-test (hypothetical value: 1)						Statistic: two-tailed one sample t-test (hypothetical value: 1)						Statistic: two-tailed one sample t-test (hypothetical value: 1)
													siPIPKIɣ-i3/i5+
Summary	P Value					Summary	P Value						mCherry	PIPKIɣ-i5	PIPKIɣ-i5 K188A	PIPKIɣ-i5 ΔSB
ns	0.4217					*	0.0214					P Value	0.0031	0.0909	0.0081	0.0224
												Summary	**	ns	**	*
number of cytokinetic cells counted in Fig.5b per experiment and condition						number of cytokinetic cells counted in Fig.5c per experiment and condition						number of cytokinetic cells counted in Fig.5d per experiment and condition
													si Control+	siPIPKIɣ-i3/i5+
	siControl	siPIPKIɣ-i3/i5					siControl	siPIPKIɣ-i3/i5					mCherry	mCherry	PIPKIɣ-i5	PIPKIɣ-i5 K188A	PIPKIɣ-i5 ΔSB
Exp. 1	26	22				Exp. 1	11	8				Exp. 1	28	25	24	28	23
Exp. 2	23	23				Exp. 2	27	20				Exp. 2	13	13	19	24	25
Exp. 3	20	18				Exp. 3	20	19				Exp. 3	21	15	27	28	23
												Exp. 4	51	38	27	33	19
												Exp.5	34	38	20	34	22
Fig.5f							Fig.5h
Relative intensity of MKLP1 dots, comparing siControl, siPIPKɣ-i3/i5 and siSEPT2							Immunoproecipitation of SEPT2 from lysates of HeLa cells in S-phase / cytokinesis
Average value per experiment, normalized to control							HRP-coupled secondary antibodies
	siControl	siPIPKIɣ-i3/i5	siSEPT2
Exp. 1	1	0.530074	0.558607
Exp. 2	1	0.297595	0.307911
Exp. 3	1	0.593073	0.46224
	siControl	siPIPKIɣ-i3/i5	siSEPT2
mean	1	0.4736	0.4429
SD	0	0.1556	0.1265
Statistic: two-tailed one sample t-test (hypothetical value: 1)
	siPIPKIɣ-i3/i5	siSEPT2
P Value	0.0279	0.0167
Summary	*	*
number of cytokinetic cells counted in Fig.5F per experiment and condition
	siControl	siPIPKIɣ-i3/i5	siSEPT2
Exp. 1	44	28	26
Exp. 2	33	27	28
Exp. 3	27	31	30
Fig.5i
Immunoproecipitation of PIPKIɣ from lysates of HeLa cells in S-phase / cytokinesis
HRP-coupled secondary antibodies

## Sheet: Supp. Fig.1
Supp. Fig.1a								Supp. Fig.1d							Supp. Fig.1g
Western-blot analysis of PIPKI isozymes knock down								Percentage of multinucleated cells							PI(4,5)P2 intensity/area relative to control
Fluorescently-labeled secondarie antibodies															Average value per experiment, normalized to control
									siControl	siPIPKI⍺	siPIPKIβ	siPIPKIɣ				siControl	siPIPKI⍺	siPIPKIβ	siPIPKIɣ
								Exp. 1	3.9	3.6	8.3	4.9			Exp. 1	1	1.02532	0.805732	0.762289
								Exp. 2	3.3	2.7	5.1	7.1			Exp. 2	1	0.962125	1.05219	1.15732
								Exp. 3	1.2	1.4	2.1	9.3			Exp. 3	1	0.983943	0.917374	1.05105
								Exp. 4	1.3	0	2.4	7.9
									siControl	siPIPKI⍺	siPIPKIβ	siPIPKIɣ				siControl	siPIPKI⍺	siPIPKIβ	siPIPKIɣ
								mean	2.425	1.925	4.475	7.3			mean	1	0.9905	0.9251	0.9902
								SD	1.379	1.569	2.885	1.84			SD	0	0.0321	0.1234	0.2044
								Statistic: one-way ANOVA , followed by Dunnett`s multiple comparison test							Statistic: two-tailed one sample t-test (hypothetical value: 1)
										Summary	Adjusted P Value					siPIPKI⍺	siPIPKIβ	siPIPKIɣ
								siControl vs. siPIPKI⍺		ns	0.9701				P Value	0.658	0.4034	0.9415
								siControl vs. siPIPKIβ		ns	0.3721				Summary	ns	ns	ns
								siControl vs. siPIPKIɣ		*	0.0128
								number of cells counted in Supp. Fig 1d per experiment and condition							number of cells counted in Supp. Fig 1g per experiment and condition
									siControl	siPIPKI⍺	siPIPKIβ	siPIPKIɣ				siControl	siPIPKI⍺	siPIPKIβ	siPIPKIɣ
								Exp. 1	229	221	204	263			Exp. 1	26	24	30	25
								Exp. 2	241	255	236	224			Exp. 2	77	63	85	76
								Exp. 3	166	141	190	194			Exp. 3	32	31	26	30
								Exp. 4	78	63	84	76

## Sheet: Supp. Fig.2
Supp. Fig.2a													Supp. Fig.2b
Co-immunoprecipitation of myc-tagged SEPT7 with mCherry-tagged PIPKIɣ-i5 from HEK-293T lysate													Co-immunoprecipitation of myc-tagged SEPT7 with mCherry-tagged PIPKIɣ-i5 from HEK-293T lysate
HRP-conjugated secondarie antibodies													HRP-conjugated secondarie antibodies

## Sheet: Supp.Fig.3
Supp.Fig.3b							Supp.Fig.3c							Supp.Fig.3d
Expression of PIPKIɣ-i3+i5 normalized to GAPDH and relative to control							Expression of PIPKIɣ-i1+i2+i4 normalized to GAPDH and relative to control							% of multinucleated cells comparing siControl, siPIPKɣ-i3/i5 and siPIPKIɣ
	siControl	siPIPKIɣ-i3/i5
Replicate 1	1	0.12						siControl	siPIPKIɣ-i3/i5						siControl	siPIPKIɣ-i3/i5	siPIPKIɣ
Replicate 2	1	0.3					Replicate 1	1	0.66					Exp. 1	2.1	10.8	7.2
Replicate 3	1	0.1					Replicate 2	1	1.22					Exp. 2	2.1	7.9	7.8
							Replicate 3	1	1.04					Exp. 3	2	5.8	6.9
	siControl	siPIPKIɣ-i3/i5
mean	1	0.1733					mean	siControl	siPIPKIɣ-i3/i5						siControl	siPIPKIɣ-i3/i5	siPIPKIɣ
SD	0	0.1102					mean	1	0.9733					mean	2.067	8.167	7.3
							SD	0	0.2859					SD	0.05774	2.511	0.4583
Statistic: two-tailed one sample t-test (hypothetical value: 1)							Statistic: two-tailed one sample t-test (hypothetical value: 1)							Statistic: one-way ANOVA , followed by Dunnett`s multiple comparison test
Summary	P Value						Summary	P Value								Summary	Adjusted P Value
**	0.0059						ns	0.8865						siControl vs. siPIPKIɣ-i3/i5		**	0.0041
														siControl vs. siPIPKIɣ		**	0.0086
														number of cells counted in Supp. Fig 3d per experiment and condition
															siControl	siPIPKIɣ-i3/i5	siPIPKIɣ
														Exp. 1	523	334	514
														Exp. 2	334	316	309
														Exp. 3	449	538	390
Supp.Fig.3e							Supp.Fig.3g							Supp.Fig.3h
% of multinucleated cells, rescue experiment							Furrow ingression time (min)							Time of microtubule cut (min)
							Average value per experiment							Average value per experiment
	si Control+	siPIPKIɣ-i3/i5+	si Control+	siPIPKIɣ-i3/i5+				siControl	siPIPKIɣ-i3/i5						siControl	siPIPKIɣ-i3/i5
	mCherry	mCherry	siPIPKIɣ-i5 WT	siPIPKIɣ-i5 WT			Exp. 1	65.0617	65.2381					Exp. 1	118.101	141.27
Exp. 1	2.53082	6.92308	2.54207	4.2648			Exp. 2	50.8333	90					Exp. 2	100.833	165
Exp. 2	2.62784	5.56855	2.69675	3.46821			Exp. 3	67.8205	55.4839					Exp. 3	106.282	161.379
Exp. 3	2.42894	6.63745	3.32865	3.94667
	si Control+	siPIPKIɣ-i3/i5+	si Control+	siPIPKIɣ-i3/i5+				siControl	siPIPKIɣ-i3/i5						siControl	siPIPKIɣ-i3/i5
	mCherry	mCherry	siPIPKIɣ-i5 WT	siPIPKIɣ-i5 WT			mean	61.24	70.24					mean	108.4	155.9
mean	2.529	6.376	2.856	3.893			SD	9.116	17.79					SD	8.828	12.78
SD	0.09946	0.714	0.4167	0.401
Statistic: one-way ANOVA , followed by Tukey`s multiple comparison test							Statistic: two-tailed unpaired t-test							Statistic: two-tailed unpaired t-test
		Summary	Adjusted P Value				Summary	P Value						Summary	P Value
siControl+mCherry vs. siPIPKIɣ-i3/i5+mCherry		****	3.4e-05				ns	0.479						**	0.0061
siControl+mCherry vs. siControl+i5 WT		ns	0.822161
siControl+mCherry vs. siPIPKIɣ-i3/i5+i5 WT		*	0.028113
siPIPKIɣ-i3/i5+mCherry vs.siControl+ i5 WT		****	6.6e-05
siPIPKIɣ-i3/i5+mCherry vs. siPIPKIɣ-i3/i5+i5 WT		***	0.000784
siPIPKIɣ-i3/i5+i5 WT vs. siControl+i5 WT		ns	0.094737
number of cells counted in Supp. Fig 3e per experiment and condition							number of cytokinetic cells counted in Supp. Fig 3g per experiment and condition							number of cytokinetic cells counted in Supp. Fig 3h per experiment and condition
	si Control+	siPIPKIɣ-i3/i5+	si Control+	siPIPKIɣ-i3/i5+
	mCherry	mCherry	siPIPKIɣ-i5 WT	siPIPKIɣ-i5 WT				siControl	siPIPKIɣ-i3/i5						siControl	siPIPKIɣ-i3/i5
Exp. 1	1541	1560	1940	1571			Exp. 1	80	61					Exp. 1	78	61
Exp. 2	1408	2137	1817	1038			Exp. 2	12	16					Exp. 2	12	14
Exp. 3	1935	1597	2133	1875			Exp. 3	77	30					Exp. 3	77	28
Supp.Fig.3j
Western-blot analysis of PIPKIɣ and OCRL knock-down
HRP-conjugated secondary antibodies

## Sheet: Supp.Fig.4
Supp.Fig.S4a										Supp.Fig.S4b
Western blot analysis of lysates derived from genome-edited eGFP-SEPT6-expressing HeLa trated cells with indicated siRNA										Western blot analysis of SEPT2-immunoprecipitates from genome-edited eGFP-SEPT6-expressing HeLa cells
Fluorescently labeled secondary antibodies										HRP-coupled secondary antibodies
Supp.Fig.S4f
Relative intensity of the PRC1 bridge
Average value per experiment, normalized to control
	siControl	siPIPKIɣ-i3/i5
Exp. 1	1	0.501309
Exp. 2	1	0.740879
Exp. 3	1	0.746307
Exp. 4	1	0.66226
	siControl	siPIPKIɣ-i3/i5
mean	1	0.6627
SD	0	0.1142
Statistic: two-tailed one sample t-test (hypothetical value: 1)
Summary	P Value
**	0.0097
number of cytokinetic cells counted in Fig.S4f per experiment and condition
	siControl	siPIPKIɣ-i3/i5
Exp. 1	23	19
Exp. 2	46	35
Exp. 3	45	46
Exp. 4	27	20

## Sheet: Supp.Fig.5
Supp.Fig.5d
Relative amount of PIPKIɣ upon depletion of anillin, MgcRacGAP and SEPT7
Fluorescently labeled secondary antibodies.
								siControl	anillin	MgcRacGAP	SEPTIN7
							Exp. 1	1	0.52	0.56	0.75
							Exp. 2	1	0.6	0.25	0.78
							Exp. 3	1	0.46	0.34	1.21
								siControl	anillin	MgcRacGAP	SEPTIN7
							mean	1	0.5267	0.3833	0.9133
							SD	0	0.07024	0.1595	0.2574
							Statistic: one-way ANOVA , followed by Dunnett`s multiple comparison test
									Summary	P Value
							siControl vs. siAnillin		*	0.0146
							siControl vs. siMgcRacGAP		**	0.0032
							siControl vs. siSEPT7		ns	0.8356

[truncated: 2 more sheets: additional reproducibility info, Sheet1]
